# Supplementary material for: Systematic Review of the Ovitrap Surveillance of Aedes Mosquitoes in Brazil (2012–2022)
Source: Trop Med Infect Dis. 2025 Jul 28;10(8):212. doi: 10.3390/tropicalmed10080212 (PMC12390002; doi:10.3390/tropicalmed10080212)
Supplement: Supplementary file 1 [file tropicalmed-10-00212-s001.zip]

Archive with 1 entries (1 files):
- tropicalmed-3687599-supplementary.pdf
